# Supplementary material for: A single-molecule method for measuring fluorophore labeling yields for the study of membrane protein oligomerization in membranes
Source: PLoS One. 2023 Jan 20;18(1):e0280693. doi: 10.1371/journal.pone.0280693 (PMC9858377; doi:10.1371/journal.pone.0280693)
Supplement: S3 File — (XLSX) [file pone.0280693.s003.xlsx]

## Sheet: Pfluor,Pbg
	Sample 1
i	Reconstituted Mole Fraction (subunits/lipid)	Parameter	Max	Residual	Mean	STD	Mode	St. dev. from mode	Residual
1	2x10-9	P_fluor	0.72	0.0018	0.7394	0.1448	0.68	0.1565	0.0026
		P_bg	0.08		0.1535	0.0908	0.16	0.091
2	2x10-8	P_fluor	0.68	0.0082	0.7374	0.1445	0.68	0.1555	0.0026
		P_bg	0.02		0.1527	0.0909	0.16	0.0912
3	2x10-7	P_fluor	0.76	0.0058	0.7461	0.1443	0.76	0.1449	0.0058
		P_bg	0.08		0.1533	0.0907	0.14	0.0917
4	2x10-6	P_fluor	0.7	0.0122	0.7313	0.1417	0.66	0.1586	0.0034
		P_bg	0		0.147	0.0914	0.06	0.1262
5	2x10-5	P_fluor	0.5	0.0442	0.6983	0.1381	0.5	0.2417	0.0482
		P_bg	0.02		0.1344	0.0921	0	0.1629
	Sample 1 - all	Parameter	Mean		Standard Deviation
	global	P_fluor	0.7353		0.1438	0.64	0.1725
		P_bg	0.151		0.0911	0	0.1763
	Sample 1 without last point	Parameter	Max	Residual	Mean	STD	Mode	St. dev. from mode	Expt.	Residual max	Residual mode	Residual boot
		P_fluor	0.72	0.0034	0.7392	0.1442	0.7	0.1494	0.69	0.03	0.01	0.001
		P_bg	0.06		0.1522	0.0909	0.14	0.0917	0.11	-0.05	-0.0183
	Sample 2 without last point	Parameter	Max		Mean	STD	Mode	St. dev. from mode	Expt.	Residual max	Residual mode
	global	P_fluor	0.7	0.0029	0.7366	0.145	0.64	0.1743	0.72	-0.02	-0.08	0.0185
		P_bg	0.16		0.1549	0.0907	0.22	0.1116	0.11	0.05	0.11
	Sample 3 without last point	Parameter	Max		Mean	STD	Mode	St. dev. from mode	Expt.	Residual max	Residual mode
	global	P_fluor	0.88	0.0089	0.7657	0.1424	0.82	0.1524	0.8	0.08	0.02	0.0053
		P_bg	0.16		0.155	0.0903	0.18	0.0937	0.11	0.05	0.07
	Sample 4 without last point	Parameter	Max		Mean	STD	Mode	St. dev. from mode	Expt.	Residual max	Residual mode
	global	P_fluor	0.6	0.0082	0.7315	0.145	0.54	0.2402	0.69	-0.09	-0.15	0.045
		P_bg	0.12		0.1547	0.0908	0.26	0.139	0.11	0.01	0.15
	Sample 5 without last point	Parameter	Max		Mean	STD	Mode	St. dev. from mode	Expt.	Residual max	Residual mode
	global	P_fluor	0.66	0.0034	0.7364	0.1446	0.66	0.1635	0.71	-0.05	-0.05	0.005
		P_bg	0.08		0.1534	0.0908	0.16	0.0911	0.11	-0.03	0.05
									0.722
	All global	Parameter	Mean		Standard Deviation				0.0454973
		P_fluor	0.7381		0.1445	0.72	0.1456
		P_bg	0.1537		0.0907	0.1	0.1055
	all global without 10-5 point	Parameter	Max		Mean	STD	Mode	St. dev. from mode	Expt.	Residual max	Residual mode
		P_fluor	0.72		0.7393	0.1447	0.66	0.1651	0.722	-0.002	-0.062
		P_bg	0.1		0.1541	0.0907	0.24	0.1249	0.11	-0.01	0.13
										0.000104	0.020744

## Sheet: RCLC_PfluorPbg,exp
	Pfluor		Pbg
	experimental		experimental
	0.69		0.12
	0.72		0.11
	0.8		0.11
	0.69
	0.71
	0.722		0.113333
	0.0454973		0.0057735

## Sheet: Photobleaching distributions
	RCLC experimental
		reconstituted	P1					P2					P3+
	1.5 x 10-9	1.5e-09	0.55	0.47	0.25	0.63	0.51	0.4	0.46	0.46	0.32	0.46	0.05	0.07	0.29	0.05	0.03
	1.5 x 10-8	1.5e-08	0.6	0.49	0.35	0.63	0.5	0.37	0.47	0.49	0.32	0.45	0.03	0.04	0.16	0.04	0.05
	1.5 x 10-7	1.5e-07	0.38	0.41	0.3	0.43	0.44	0.39	0.49	0.58	0.42	0.43	0.22	0.1	0.12	0.15	0.13
	1.5 x 10-6	1.5e-06	0.41	0.41	0.29	0.47	0.45	0.41	0.5	0.46	0.38	0.41	0.18	0.09	0.25	0.15	0.15
	1.5 x 10-5	1.5e-05	0.15	0.35	0.18	0.33	0.3	0.29	0.45	0.22	0.38	0.26	0.56	0.2	0.6	0.29	0.45
	WT+Glut
			P1				P2				P3+
	1.5 x 10-9	1.5e-09	0.48	0.81	0.44		0.41	0.13	0.5		0.11	0.06	0.06
	1.5 x 10-8	1.5e-08	0.34	0.34	0.57	0.33	0.4	0.44	0.27	0.46	0.26	0.22	0.15	0.22
	1.5 x 10-7	1.5e-07	0.35	0.34	0.27	0.3	0.46	0.48	0.45	0.5	0.19	0.18	0.28	0.2
	1.5 x 10-6	1.5e-06	0.26	0.35	0.21	0.32	0.38	0.52	0.42	0.45	0.36	0.13	0.37	0.23
	WT
			P1			P2			P3+
	1.5 x 10-9	1.5e-09		0.7	0.76		0.26	0.22		0.05	0.03
	1.5 x 10-8	1.5e-08		0.65	0.71		0.28	0.2		0.07	0.1
	1.5 x 10-7	1.5e-07		0.55	0.53		0.29	0.33		0.16	0.14
	1.5 x 10-6	1.5e-06		0.35	0.39		0.4	0.37		0.25	0.24
	W
			P1			P2			P3+
	1.5 x 10-9	1.5e-09		0.76	0.78		0.15	0.12		0.09	0.1
	1.5 x 10-8	1.5e-08		0.75	0.83		0.14	0.12		0.12	0.05
	1.5 x 10-7	1.5e-07		0.69	0.79		0.23	0.18		0.08	0.03
	1.5 x 10-6	1.5e-06	0.66	0.6	0.63	0.2	0.28	0.27	0.13	0.12	0.11
	WW
			P1			P2			P3+
	1.5 x 10-9	1.5e-09		0.72	0.86	0.1	0.15	0.11	0.01	0.13	0.02
	1.5 x 10-8	1.5e-08		0.72	0.79	0.2	0.2	0.11	0.29	0.08	0.1
	1.5 x 10-7	1.5e-07		0.75	0.85		0.17	0.13		0.08	0.03
	1.5 x 10-6	1.5e-06		0.62	0.75		0.2	0.19		0.18	0.06

## Sheet: KDs
					Fits from means of Pfluor and Pbg							Fits from mean - std of Pfluor and Pbg							Fits from mean + std of Pfluor and Pbg
WT+Glut
		Mean	Stdev
experimental	Pfluor	0.7	0.04			Max		Lower limit		Upper limit			Max		Lower limit		Upper limit		Parameter	Max		Lower limit		Upper limit
	Pbg	0.05			KD	4.4e-12		1e-100		7e-10		KD	6.2e-14		1e-100		5.8e-10		KD	7.4e-11		1e-100		5.6e-10
Fitted	Pfluor	0.7				Max		Lower limit		Upper limit			Max		Lower limit		Upper limit			Max		Lower limit		Upper limit
	Pbg	0.08			KD	1e-11		1e-100		1.8e-09		KD	1e-11		1e-100		1.8e-09		KD	1.6e-11		1e-100		1.4e-09
WW
experimental	Pfluor	0.68	0.06			Max		Lower limit		Upper limit			Max		Lower limit		Upper limit			Max		Lower limit		Upper limit
	Pbg	0.16	0.01		KD	0.00072		6.4e-07		1e+100		KD	0.0096		3.8e-07		1e+100		KD	0.0018		7.2e-07		1e+100
Fitted	Pfluor	0.7				Max		Lower limit		Upper limit			Max		Lower limit		Upper limit			Max		Lower limit		Upper limit
	Pbg	0.08			KD	5.2e-05		5.8e-07		1e+100		KD	4.2e-06		9.6e-08		1e+100		KD	0.0088		1.8e-06		1e+100
WT
experimental	Pfluor	0.75	0.04			Max		Lower limit		Upper limit			Max		Lower limit		Upper limit			Max		Lower limit		Upper limit
	Pbg	0.12	0		KD	1.4e-09		4e-11		1.8e-08		KD	7.4e-10		9.6e-12		1e-08		KD	1.6e-09		5e-11		4.2e-08
Fitted	Pfluor	0.7				Max		Lower limit		Upper limit			Max		Lower limit		Upper limit			Max		Lower limit		Upper limit
	Pbg	0.08			KD	7.4e-10		2.2e-11		6.4e-09		KD	7.6e-10		1e-11		5e-09		KD	9.4e-10		6e-11		1.4e-08
W
experimental	Pfluor	0.73	0.03			Max		Lower limit		Upper limit			Max		Lower limit		Upper limit			Max		Lower limit		Upper limit
	Pbg	0.13	0.03		KD	9e-08		1.6e-08		7e-06		KD	1e-07		4.6e-09		2.8e-06		KD	3.8e-07		3.4e-08		1.2e-05
Fitted	Pfluor	0.7				Max		Lower limit		Upper limit			Max		Lower limit		Upper limit			Max		Lower limit		Upper limit
	Pbg	0.08			KD	1e-07		5.2e-09		1.8e-06		KD	2.8e-08		1.8e-09		9.2e-07		KD	2.6e-07		2e-08		4.8e-06
